# Supplementary material for: Replication fork binding triggers structural changes in the PriA helicase that govern DNA replication restart in E. coli
Source: Nat Commun. 2023 May 11;14:2725. doi: 10.1038/s41467-023-38144-x (PMC10175261; doi:10.1038/s41467-023-38144-x)
Supplement: Supplementary file 4 — Source Data [file 41467_2023_38144_MOESM4_ESM.xlsx]

## Sheet: Figure 3
	Uncropped replicates of the Primer extension assay in figure 3B (labeled image is the uncropped version of Figure 3B, other replicates have the same layout)

## Sheet: Figure 4A-B
	Uncropped replicates of the EMSA (WT and CRR triple variant PriA) in figure 4A (labeled image is the uncropped version of Figure 4A, other replicates have the same layout)
	Uncropped replicates of the EMSA (WT and CRR single variant PriA's) in figure 4A (labeled image is the uncropped version of Figure 4A, other replicates have the same layout)
	Quantification of EMSAs from Figure 4B (values are fraction supershifted as a function of PriB concentration) (Density of PriA/PriB/fork band divided by density of PriA/fork band)
	[PriB] (nM)	WT			D438A			T482A			H483A			D438A, T482A, H483A
	0	0.081534	0.073489	0.078859	0.139232	0.130873	0.105205	0.166549	0.188358	0.146305	0.134273	0.155579	0.139781	0.115062	0.067027	0.303634
	10	0.32145	0.31388	0.287154	0.182592	0.17432	0.122233	0.274257	0.13257	0.165527	0.064055	0.244709	0.16669	0.129177	0.091238	0.238161
	50	0.607534	0.623147	0.6341	0.223607	0.175211	0.16707	0.28281	0.15221	0.333818	0.141339	0.175738	0.253897	0.098833	0.131186	0.211035
	100	0.846188	0.799849	0.818	0.232083	0.276299	0.226136	0.435738	0.441058	0.42724	0.167664	0.338885	0.261476	0.082657	0.101893	0.281851
	200	0.838405	0.791412	0.81616	0.399105	0.361493	0.412103	0.581465	0.406442	0.617191	0.27697	0.287986	0.310345	0.093944	0.098844	0.232719

## Sheet: Figure 4C-D
		Uncropped replicates of the PriB-stimulated PriA helicase assays (WT and CRR triple variant PriA) in figure 4C (labeled image is the uncropped version of Figure 4C, other replicates have the same layout)
		Uncropped replicates of the PriB-stimulated PriA helicase assays (WT and CRR single variant PriA's) in figure 4C (labeled image is the uncropped version of Figure 4C, other replicates have the same layout)
		Quantification of helicase assays from Figure 4D (values are fraction of unwound substrate subtracted from fraction unwound at 0 nM)
		[PriB] (nM)	WT			D438A			T482A			H483A			D438A, T482A, H483A
		0	0	0	0	0	0	0	0	0	0	0	0	0	0	0	0
		0.1	0.10131	0.097434	0.051433	0.104957	0.043276	0.069219	0.084189	0.024805	0.003838	-0.0352	-0.02684	0.016032	0.013675	-0.02966	-0.00091
		1	0.438499	0.243403	0.534353	0.083231	-0.03534	0.022223	0.249327	-0.06188	0.04991	-0.00463	-0.07813	0.056775	-0.1066	-0.01652	-0.00552
		10	0.771837	0.653158	0.732222	0.350347	-0.02323	0.343071	0.455053	0.302061	0.454154	0.156598	0.114195	0.10328	0.013431	0.020119	0.00412

## Sheet: Figure 5
	Uncropped replicates of the DnaB reloading assays in figure 5A (labeled image is the uncropped version of Figure 5A, other replicates have the same layout)
	Quantification of DnaB reloading assays from Figure 5B (values are fraction of unwound substrate as a function of PriB concentration)
	[PriB] (nM)	WT			D483A			T482A			H483A			D483A, T482A, H483A
	0	0.000882	0.011354	0.015598	0.002509	0.01192	0.013193	0.002754	0.002645	0.024941	0.000676	0.001635	0.010493	0.003301	0.006513	0.014449
	1	0.037251	0.037251	0.01931	0.001638	0.004405	0.009927	0.005968	0.00851	0.01768	0.004267	0.010365	0.022345	0.001485	0.009447	0.014172
	10	0.06506	0.080897	0.113748	0.00523	0.010533	0.015323	0.019406	0.01667	0.03196	0.044577	0.031171	0.049468	0.002695	0.010157	0.068557
	100	0.0749	0.06456	0.125092	0.015831	0.019835	0.020776	0.064704	0.045452	0.046064	0.05116	0.067279	0.084197	7.92e-05	0.002784	0.016308

## Sheet: Figure S3E,G
	Uncropped replicates of the EMSA (WT and CTD single variant PriA's) in figure S3E (labeled image is the uncropped version of Figure S3E, other replicates have the same layout)
	Quantification of EMSAs from Figure S3G (values are fraction supershifted as a function of PriB concentration) (Density of PriA/PriB/fork band divided by density of PriA/fork band)
	[PriB] (nM)	R657A			W671A			L673A
	0	0.251988	0.337873	0.174313	0.224502	0.379291	0.187602	0.178276	0.277042	0.241063
	10	0.342028	0.479652	0.1632	0.196058	0.380266	0.291485	0.234971	0.268792	0.332177
	50	0.424192	0.636974	0.348547	0.551353	0.534731	0.537822	0.346912	0.333931	0.607312
	100	0.790029	0.721556	0.561437	0.745113	0.699882	0.742369	0.356334	0.70826	0.675364
	200	0.815718	0.794811	0.730386	0.838482	0.831341	0.852353	0.698126	0.742271	0.877586

## Sheet: Figure S3F,H
		Uncropped replicates of the PriB-stimulated PriA helicase assays (WT and CTD single variant PriA's) in figure S3F (labeled image is the uncropped version of Figure S3F, other replicates have the same layout)
		Quantification of helicase assays from Figure S3H (values are fraction of unwound substrate subtracted from fraction unwound at 0 nM)
			[PriB] (nM)	R657A			W671A			L673A
			0	0	0	0	0	0	0	0	0	0
			0.1	0.135546	0.076763	0.040354	0.127356	0.108606	0.08298	0.030716	0.069858	0.038566
			1	0.496421	0.239478	0.35623	0.381628	0.334388	0.557737	0.483718	0.191246	0.573094
			10	0.700592	0.409195	0.499839	0.824395	0.661229	0.78843	0.860528	0.494881	0.761725

## Sheet: Figure S3I,K
	Uncropped replicates of the EMSA (PriB LD variants) in figure S3I (labeled image is the uncropped version of Figure S3I, other replicates have the same layout)
	Quantification of EMSAs from Figure S3K (values are fraction supershifted as a function of PriB concentration) (Density of PriA/PriB/fork band divided by density of PriA/fork band)
	[PriB]	WT			WT LD			N-term R44A LD			C-term R44A LD			Double R44A LD			R44A
	0	0.213096	0.038408	0.07786	0.213096	0.038408	0.07786	0.213096	0.038408	0.07786	0.213096	0.038408	0.07786	0.213096	0.038408	0.07786	0.172939	0.127787	0.206056
	10	0.213096	0.764011	0.455901	0.423459	0.449055	0.631539	0.601893	0.554561	0.152517	0.462862	0.362562	0.186075	0.12521	0.114411	0.165552	0.193655	0.189899	0.129191
	50	0.40794	0.934389	0.822412	0.827371	0.961722	0.938526	0.850773	0.941154	0.777397	0.769615	0.84735	0.725726	0.175416	0.140878	0.175065	0.203491	0.195957	0.301374
	100	0.580446	0.989328	0.856096	0.922543	0.970204	0.721389	0.862277	0.956903	0.745381	0.824236	0.951597	0.677799	0.212808	0.226935	0.132948	0.21954	0.194489	0.126848
	200	0.811004	0.99061	0.903182	0.96488	0.970751	0.96949	0.963135	0.973849	0.828839	0.924062	0.975037	0.797833	0.442199	0.378104	0.234024	0.240803	0.352661	0.109422

## Sheet: Figure S3J,L
	Uncropped replicates of the PriB-stimulated PriA helicase assays (PriB LD variants) in figure S3J (labeled image is the uncropped version of Figure S3F, other replicates have the same layout)
	Quantification of helicase assays from Figure S3L (values are fraction of unwound substrate subtracted from fraction unwound at 0 nM)
	[PriB] (nM)	WT			LD WT			LD N-term R44A			LD C-term R44A			LD Double R44A			R44A
	0	0	0	0	0	0	0	0	0	0	0	0	0	0	0	0	0
	0.1	0.056016	0.175335	0.192636	0.138652	0.150058	0.230244	0.168405	0.253657	0.238309	0.151552	0.243927	0.207312	-0.10509	-0.0268	0.037588	0.02692
	1	0.504778	0.453646	0.470696	0.420859	0.441341	0.474436	0.432941	0.437086	0.47115	0.495561	0.414795	0.466055	0.063211	-0.04931	0.067108	-0.07462
	10	0.430283	0.461524	0.502198	0.526226	0.47769	0.489463	0.491671	0.474478	0.502071	0.48287	0.473921	0.49552	0.27594	0.171621	0.390964	0.21914

## Sheet: Figure S4
	Uncropped replicates of the EMSA (PriB Bpa variants) in figure S4A (labeled image is the uncropped version of Figure S4A, other replicates have the same layout)
	Uncropped gels for PriB crosslinking assay in Figure S4B (single replicate of each)
	Uncropped replicates for PriB crosslinking assay in Figure S4C
	Uncropped replicates for PriB crosslinking assay in Figure S4D

## Sheet: Figure S5
	Uncropped gels from figure S5 (single replicate each)

[truncated: 2 more sheets: Figure S6A,C, Figure S6B,D]
